# Supplementary material for: Sonographic, Demographic, and Clinical Characteristics of Pre- and Postmenopausal Women with Endometrial Cancer; Results from a Post Hoc Analysis of the IETA4 (International Endometrial Tumor Analysis) Multicenter Cohort
Source: Diagnostics (Basel). 2023 Dec 19;14(1):1. doi: 10.3390/diagnostics14010001 (PMC10802150; doi:10.3390/diagnostics14010001)
Supplement: Supplementary file 1 [file diagnostics-14-00001-s001.zip]

Archive with 1 entries (1 files):
- diagnostics-2735367-supplementary.pdf
